# Supplementary material for: Activation of prefrontal parvalbumin interneurons ameliorates working memory deficit even under clinically comparable antipsychotic treatment in a mouse model of schizophrenia
Source: Neuropsychopharmacology. 2023 Dec 4;49(4):720–30. doi: 10.1038/s41386-023-01769-z (PMC10876596; doi:10.1038/s41386-023-01769-z)
Supplement: Supplementary file 1 — Table S1 [file 41386_2023_1769_MOESM1_ESM.xls]

## Sheet: Sheet1
Table S1. Statistical analysis related to Figures and Supplemental Figures
Fig. 1C	Left: Student’s t-test, Saline: n = 5, PCP: n = 5, t(8) = 3.534, p < 0.01.
	Middle: Two-way ANOVA followed by Bonferroni post hoc test, Model: F(1, 24) = 21.255, p < 0.001, Spine type: F(2, 24) = 50.279, p < 0.001, Model x Spine type interaction: F(2, 24) = 2.527, p = 0.101, Thin vs. Mushroom: p < 0.001, Thin vs. Stubby: p < 0.001.
	Right: Kolmogorov-Smirnov D = 0.034, p = 0.138.
Fig. 1D	Left: Student’s t-test, Saline: n = 5, PCP: n = 5, t(8) = 1.993, p = 0.081.
	Middle: Two-way ANOVA followed by Bonferroni post hoc test, Model: F(1, 24) = 4.213, p = 0.051, Spine type: F(2, 24) = 127.412, p < 0.001, Model x Spine type interaction: F(2, 24) = 0.590, p = 0.562, Thin vs. Mushroom: p < 0.001, Thin vs. Stubby: p < 0.001.
	Right: Kolmogorov-Smirnov D = 0.017, p = 0.663.
Fig. 1E	Left: Student’s t-test, Saline: n = 5, PCP: n = 5, t(8) = 0.206, p = 0.842.
	Middle: Two-way ANOVA followed by Bonferroni post hoc test, Model: F(1, 24) = 0.048, p = 0.828, Spine type: F(2, 24) = 188.915, p < 0.001, Model x Spine type interaction: F(2, 24) = 0.233, p = 0.794, Thin vs. Mushroom: p < 0.001, Thin vs. Stubby: p < 0.001.
	Right: Kolmogorov-Smirnov D = 0.022, p = 0.521.
Fig. 1G	Student’s t-test, Saline: n = 5, PCP: n = 5.
	VGLUT1: Intensity, t(8) = 1.605, p = 0.147, Density, t(8) = 2.461, p < 0.05, Size, t(8) = 1.557, p = 0.158. VGLUT2: Intensity, t(8) = 1.112, p = 0.299, Density, t(8) = 1.145, p = 0.285, Size, t(8) = 0.510, p = 0.624.
	Bottom: Student’s t-test. VGLUT1: Intensity, t(8) = 0.980, p = 0.356, Density, t(8) = 1.280, p = 0.236, Size, t(8) = 0.881, p = 0.404, VGLUT2: Intensity, t(8) = 0.322, p = 0.756, Density, t(8) = 0.169, p = 0.870, Size, t(8) = 1.242, p = 0.249.
Fig. 1I	Student’s t-test, Saline: n = 5, PCP: n = 5.
	GAD65 in layer 2–3: Intensity, t(8) = 0.612, p = 0.558, Density, t(8) = 0.720, p = 0.492, Size, t(8) = 0.540, p = 0.604. PV in layer 2–3: Intensity, t(8) = 1.770, p = 0.115, Per soma, t(8) = 2.472, p < 0.05, Size, t(8) = 0.349, p = 0.736.
	GAD65 in layer 5: Intensity, t(8) = 0.497, p = 0.633, Density, t(8) = 0.428, p = 0.680, Size, t(8) = 1.990, p = 0.082, PV in layer 5: Intensity, t(8) = 1.013, p = 0.341, Per soma, t(8) = 0.988, p = 0.352, Size, t(8) = 1.381, p = 0.205.
Fig. 2E	left: One-way repeated measures ANOVA followed by Bonferroni post hoc test, 20 cells obtained from 3 mice, Treatment: F(1.159, 22.012) = 49.924, p < 0.001, DCZ vs Pretreatment: p < 0.001, DCZ vs VEH: p < 0.001.
	right: One-way repeated measures ANOVA followed by Bonferroni post hoc test, 20 cells obtained from 3 mice, Treatment: F(1.026, 19.498) = 36.242, p < 0.001, DCZ vs Pretreatment: p < 0.001, DCZ vs VEH: p < 0.001.
Fig. 2J	Left: Two-way repeated measures ANOVA, n = 8, Delay x Drug interaction: F(2, 14) = 0.268, p = 0.769, Delay: F(2, 14) = 7.699, p < 0.01, Drug: F(1, 7) = 8.498, p < 0.05. 5 s vs 30 s: p < 0.05
	Right: Two-way repeated measures ANOVA, n = 9, Delay x Drug interaction: F(2, 14) = 0.398, p = 0.679, Delay: F(2, 14) = 0.297, p = 0.748, Drug: F(1, 7) = 16.568, p < 0.01.
Fig. 2K	Two-way ANOVA, Chronic saline: n = 8, Chronic PCP: n = 9. Δ % correct response: Delay x Group interaction: F(2, 30) = 0.586, p = 0.563, Delay: F(2, 30) = 0.121, p = 0.886, Group: F(1, 15) = 27.591, p < 0.001.
Fig. 4C	One-way ANOVA followed by Dunnett T3 post hoc test, SAL-VEH: n = 16, PCP-VEH: n = 15, PCP-HAL: n = 12, PCP-OLZ: n = 15, Distance: F(3, 57) = 8.476, p < 0.01, PCP-VEH vs SAL-VEH: p < 0.05, PCP-HAL vs SAL-VEH: p = 0.119, PCP-VEH vs PCP-OLZ: p < 0.01
Fig. 4E	NAc core: One-way ANOVA followed by Dunnett T3 post hoc test, SAL-VEH: n = 4, PCP-VEH: n = 4, PCP-OLZ: n = 4, Distance: F(2, 11) = 4.490, p = 0.044, PCP-VEH vs SAL-VEH: p = 0.196, PCP-VEH vs PCP-OLZ: p = 0.264.
	NAc shell: One-way ANOVA followed by Dunnett T3 post hoc test, Distance: F(2, 11) = 22.871, p < 0.001, PCP-VEH vs SAL-VEH: p < 0.05, PCP-VEH vs PCP-OLZ: p < 0.05.
Fig. 4G	Two-way ANOVA, SAL-VEH: n = 8, SAL-OLZ: n = 10, PCP-VEH: n = 8, PCP-OLZ: n = 8. Days to reach criterion: Model x Treatment interaction: F(1, 30) = 0.275, p = 0.604, Model: F(1, 30) = 1.770, p = 0.193, Treatment: F(1, 30) = 0.787, p = 0.382.
Fig. 4H	Two-way ANOVA, SAL-VEH: n = 8, SAL-OLZ: n = 10, PCP-VEH: n = 8, PCP-OLZ: n = 8. Percent correct responses: Model x Treatment interaction: F(1, 30) = 2.974, p = 0.095, Model: F(1, 30) = 0.794, p = 0.380, Treatment: F(1, 30) = 1.458, p = 0.237.
Fig. 4I	Three-way repeated measures ANOVA followed by Bonferroni post hoc test, SAL-VEH: n = 8, PCP-VEH: n = 8, PCP-OLZ: n = 8, Delay x Model x Treatment interaction: F(1.574, 47.227) = 0.228, p = 0.743, Delay x Model interaction: F(1.574, 47.227) = 1.398, p = 0.255, Delay x Treatment interaction: F(1.574, 47.227) = 1.008, p = 0.356, Delay: F(1.574, 47.227) = 12.380, p < 0.001, Model: F(1, 30) = 12.193, …
Fig. 4L	Two-way ANOVA followed by Bonferroni post hoc test, SAL-VEH: n = 4, SAL-OLZ: n = 4, PCP-VEH: n = 4, PCP-OLZ: n = 4.
	Intensity: Model x Treatment interaction: F(1, 12) = 3.916, p = 0.071, Model: F(1, 12) = 2.869, p = 0.116, Treatment: F(1, 12) = 4.045, p = 0.067.
	Density: Model x Treatment interaction: F(1, 12) = 0.577, p = 0.462, Model: F(1, 12) = 4.807, p < 0.05, Treatment: F(1, 12) = 1.877, p = 0.196.
	Size: Model x Treatment interaction: F(1, 12) = 3.916, p = 0.071, Model: F(1, 12) = 0.035, p = 0.855, Treatment: F(1, 12) = 0.017, p = 0.898.
Fig. 4M	Two-way ANOVA followed by Bonferroni post hoc test, SAL-VEH: n = 4, SAL-OLZ: n = 4, PCP-VEH: n = 4, PCP-OLZ: n = 4.
	Intensity: Model x Treatment interaction: F(1, 12) = 1.017, p = 0.333, Model: F(1, 12) = 8.131, p < 0.05, Treatment: F(1, 12) = 1.022, p = 0.332.
	Per soma: Model x Treatment interaction: F(1, 12) = 0.021, p = 0.887, Model: F(1, 12) = 26.950, p < 0.001, Treatment: F(1, 12) = 4.067, p = 0.067.
	Size: Model x Treatment interaction: F(1, 12) = 0.225, p = 0.643, Model: F(1, 12) = 16.261, p < 0.01, Treatment: F(1, 12) = 0.028, p = 0.871.
Fig. 5D	mCherry: Two-way repeated measures ANOVA, n = 7, Delay x Drug interaction: F(2, 12) = 0.475, p = 0.633, Delay: F(2, 12) = 1.779, p = 0.210, Drug: F(1, 6) = 0.077, p = 0.791.
	hM3D(Gq)-mCherry: Two-way repeated measures ANOVA, n = 8, Delay x Drug interaction: F(2, 14) = 1.790, p = 0.203, Delay: F(2, 14) = 1.208, p = 0.328, Drug: F(1, 7) = 44.569, p < 0.001.
Fig. 5E	Two-way ANOVA, mCherry: n = 7, hM3D(Gq)-mCherry: n = 8. Δ % correct response: Delay x Group interaction: F(2, 26) = 0.046, p = 0.955, Delay: F(2, 26) = 2.037, p = 0.151, Group: F(1, 13) = 5.665, p < 0.05.
Supplemental Fig. S1A	Left: Student’s t-test, Saline: n = 5, PCP: n = 5, t(8) = 0.351, p = 0.735.
	Right: Two-way ANOVA followed by Bonferroni post hoc test, Model: F(1, 24) = 1.939, p = 0.177, Spine type: F(2, 24) = 683.451, p < 0.001, Model x Spine type interaction: F(2, 24) = 1.395, p = 0.267, Thin vs. Mushroom: p < 0.001, Thin vs. Stubby: p < 0.001, Mushroom vs. Stubby: p < 0.001.
Supplemental Fig. S1B	Left: Student’s t-test. t(8) = 0.885, p = 0.402. Saline: n = 5, PCP: n = 5
	Right: Two-way ANOVA followed by Bonferroni post hoc test, Model: F(1, 24) = 0.221, p = 0.642, Spine type: F(2, 24) = 452.660, p < 0.001, Model x Spine type interaction: F(2, 24) = 2.800, p = 0.081, Thin vs. Mushroom: p < 0.001, Thin vs. Stubby: p < 0.001, Mushroom vs. Stubby: p < 0.001.
Supplemental Fig. S1C	Left: Student’s t-test, Saline: n = 5, PCP: n = 5, t(8) = 0.337, p = 0.745.
	Right: Two-way ANOVA followed by Bonferroni post hoc test, Model: F(1, 24) = 0.476, p = 0.497, Spine type: F(2, 24) = 836.951, p < 0.001, Model x Spine type interaction: F(2, 24) = 0.225, p = 0.800, Thin vs. Mushroom: p < 0.001, Thin vs. Stubby: p < 0.001, Mushroom vs. Stubby: p < 0.001.
Supplemental Fig. S1D	Left: Student’s t-test, Saline: n = 5, PCP: n = 5, t(8) = 0.148, p = 0.886.
	Right: Two-way ANOVA followed by Bonferroni post hoc test, Model: F(1, 24) = 1.491, p = 0.234, Spine type: F(2, 24) = 528.342, p < 0.001, Model x Spine type interaction: F(2, 24) = 0.741, p = 0.487, Thin vs. Mushroom: p < 0.001, Thin vs. Stubby: p < 0.001, Mushroom vs. Stubby: p < 0.001.
Supplemental Fig. S1E	Left: Student’s t-test, Saline: n = 5, PCP: n = 5, t(8) = 0.079, p = 0.939.
	Right: Two-way ANOVA followed by Bonferroni post hoc test, Model: F(1, 24) = 0.048, p = 0.828, Spine type: F(2, 24) = 188.915, p < 0.001, Model x Spine type interaction: F(2, 24) = 0.233, p = 0.794, Thin vs. Mushroom: p < 0.001, Thin vs. Stubby: p < 0.001, Mushroom vs. Stubby: p < 0.001.
Supplemental Fig. S1F	Left: Student’s t-test, Saline: n = 5, PCP: n = 5, t(8) = 0.244, p = 0.813.
	Right: Two-way ANOVA followed by Bonferroni post hoc test, Model: F(1, 24) = 1.252, p = 0.274, Spine type: F(2, 24) = 1094.593, p < 0.001, Model x Spine type interaction: F(2, 24) = 0.722, p = 0.496, Thin vs. Mushroom: p < 0.001, Thin vs. Stubby: p < 0.001, Mushroom vs. Stubby: p < 0.001.
Supplemental Fig. S3A	Left: Paired t-test, Vehicle: n = 8, DCZ: n = 8, t(7) = -0.794, p = 0.453. Right: Paired t-test, Correct: n = 8, Incorrect: n = 8, t(8) = 1.184, p = 0.275.
Supplemental Fig. S3B	Left: Paired t-test, Vehicle: n = 9, DCZ: n = 9, t(8) = 0.846, p = 0.422. Right: Paired t-test, Correct: n = 9, Incorrect: n = 9, t(8) = 2.204, p = 0.059.
Supplemental Fig. S4F	Two-way repeated measures ANOVA followed by Bonferroni post hoc test, SAL-VEH: n = 16, PCP-VEH: n = 15, PCP-HAL: n = 12, PCP-OLZ: n = 15, Group x Session interaction: F(9.524, 171.436) = 16.702, p < 0.001.
	Group in Session 1 (between subject): F(3, 54) = 43.33, p < 0.001, SAL-VEH vs PCP-VEH: p < 0.001, SAL-VEH vs PCP-HAL: p < 0.001, SAL-VEH vs PCP-OLZ: p < 0.001.
	Session in SAL-VEH (within subject): F(4, 216) = 0.61, p = 0.654.
	Session in PCP-VEH (within subject): F(4, 216) = 58.12, p < 0.001, Session 4 vs Session 1: p < 0.05, Session 7 vs Session 1: p < 0.001, Session 10 vs Session 1: p < 0.001, Session 13 vs Session 1: p < 0.001.
	Session in PCP-HAL (within subject): F(4, 216) = 76.36, p < 0.001, Session 4 vs Session 1: p = 0.402, Session 7 vs Session 1: p < 0.001, Session 10 vs Session 1: p < 0.001, Session 13 vs Session 1: p < 0.001.
	Session in PCP-OLZ (within subject): F(4, 216) = 55.73, p < 0.001, Session 4 vs Session 1: p < 0.001, Session 7 vs Session 1: p < 0.001, Session 10 vs Session 1: p < 0.001, Session 13 vs Session 1: p < 0.001.
Supplemental Fig. S5A	Welch’s ANOVA followed by Dunnett T3 post hoc test, SAL-VEH: n = 16, PCP-VEH: n = 15, PCP-HAL: n = 12, PCP-OLZ: n = 15, F(3, 30.293) = 8.183, p < 0.001, SAL-VEH vs PCP-VEH: p < 0.05, PCP-HAL vs PCP-VEH: p = 0.114, PCP-OLZ vs PCP-VEH: p < 0.01.
Supplemental Fig. S5B	One-way ANOVA followed by Bonferroni post hoc test, SAL-VEH: n = 16, PCP-VEH: n = 15, PCP-HAL: n = 12, PCP-OLZ: n = 15, F(3, 55) = 6.173, p < 0.01, SAL-VEH vs PCP-VEH: p = 0.065, PCP-HAL vs PCP-VEH: p < 0.01, PCP-OLZ vs PCP-VEH: p < 0.05.
Supplemental Fig. S5C	Welch’s ANOVA followed by Dunnett T3 post hoc test, SAL-VEH: n = 16, PCP-VEH: n = 15, PCP-HAL: n = 12, PCP-OLZ: n = 15, F(3, 30.016) = 10.948, p < 0.001, SAL-VEH vs PCP-VEH: p < 0.01, PCP-HAL vs PCP-VEH: p = 0.347, PCP-OLZ vs PCP-VEH: p < 0.001, PCP-OLZ vs PCP-HAL: p < 0.01.
Supplemental Fig. S5D	One-way ANOVA followed by Bonferroni post hoc test, SAL-VEH: n = 16, PCP-VEH: n = 15, PCP-HAL: n = 12, PCP-OLZ: n = 15, F(3, 55) = 6.753, p < 0.01, SAL-VEH vs PCP-VEH: p < 0.05, PCP-HAL vs PCP-VEH: p < 0.01, PCP-OLZ vs PCP-VEH: p < 0.05.
Supplemental Fig. S6B	Two-way ANOVA followed by Bonferroni post hoc test, SAL-VEH: n = 4, SAL-OLZ: n = 4, PCP-VEH: n = 4, PCP-OLZ: n = 4.
	Intensity: Model x Treatment interaction: F(1, 12) = 0.132, p = 0.723, Model: F(1, 12) = 2.344, p = 0.152, Treatment: F(1, 12) = 0.556, p = 0.470.
	Density: Model x Treatment interaction: F(1, 12) = 0.775, p = 0.396, Model: F(1, 12) = 17.162, p < 0.01, Treatment: F(1, 12) = 3.826, p = 0.074.
Supplemental Fig. S7A	Student t-test, PCP-OLZ + AAV-hSyn-DIO-mCherry: n = 7, PCP-OLZ + AAV-hSyn-DIO-hM3D(Gq)-mCherry: n = 8, t(13) = 0.130, p = 0.898.
Supplemental Fig. S7B	Student t-test, PCP-OLZ + AAV-hSyn-DIO-mCherry: n = 7, PCP-OLZ + AAV-hSyn-DIO-hM3D(Gq)-mCherry: n = 8, t(13) = 2.000, p = 0.067.
Supplemental Fig. S8A	AAV-hSyn-DIO-mCherry: Paired t-test. t(6) = 1.606, p = 0.159. Vehicle: n = 7, DCZ: n = 7.
	AAV-hSyn-DIO-hM3D(Gq)-mCherry: Paired t-test. t(7) = 1.083, p = 0.315. Vehicle: n = 8, DCZ: n = 8.
Supplemental Fig. S8B	AAV-hSyn-DIO-mCherry: Paired t-test, Vehicle: n = 7, DCZ: n = 7, t(6) = 0.626, p = 0.554.
	AAV-hSyn-DIO-hM3D(Gq)-mCherry: Paired t-test, Vehicle: n = 8, DCZ: n = 8, t(7) = 0.573, p = 0.584.
Supplemental Fig. S9	Student t-test, PCP-OLZ + AAV-hSyn-DIO-mCherry: n = 7, PCP-OLZ + AAV-hSyn-DIO-hM3D(Gq)-mCherry: n = 8, 5 s: t(13) = -1.88, p = 0.082, 15 s: t(13) = 0.506, p = 0.621, 30 s: t(13) = -0.13, p = 0.902.
Supplemental Fig. S10E	Student t-test, PCP-OLZ + AAV-hSyn-DIO-mCherry: n = 6, PCP-OLZ + AAV-hSyn-DIO-hM3D(Gq)-mCherry: n = 7, t(11) = 0.036, p = 0.972.
